# Supplementary material for: Short term effects of a low-carbohydrate diet in overweight and obese subjects with low HDL-C levels
Source: BMC Endocr Disord. 2010 Nov 9;10:18. doi: 10.1186/1472-6823-10-18 (PMC2994852; doi:10.1186/1472-6823-10-18)
Supplement: Additional file 1 — Sample menus. Sample menus for an 1800 kcal 100-gram carbohydrate diet and a 1400 kcal 75-gram carbohydrate diet. [file 1472-6823-10-18-S1.XLS]

## Sheet: Sayfa1
Meal	Exchange	1400 kcal 75 gram carbohydrate diet	Carbohydrate (CHO) (gram)	Protein (gram)	Fat (gram)	Energy (kcal)
Breakfast	1 starch exchange	1 slice of bread, 30 gram	15	3		72
	1 vegetable exchange	1 tomato, 100 gram	5	2		28
	2 medium fat protein exchange	2 slices of cheese, 60 gram		14	10	146
	1 fat exchange	8 black olives			5	45
	1 fat exchange	4 halves walnuts			5	45
Lunch	1/2 milk exchange (high fat)	1/2 cup yogurt (high fat)	6	4	4	76
	2 vegetable exchange	2 cup raw vegetable salad	10	4		56
	3 lean protein exchange	90 gram cooked meat		21	9	165
	2 fat exchange	2 teaspoon olive oil			10	90
	1/3 starch exchange	1 grissini	5	1		24
Snack	2 medium fat protein exchange	2 slices of cheese, 60 gram		14	10	146
	1/3 starch exchange	1 grissini	5	1		24
Dinner	3 lean protein exchange	90 gram cooked chicken or fish		21	9	165
	2 vegetable exchange	1 cup cooked vegetable	10	4		56
	2 fat exchange	2 teaspoon olive oil			10	90
	1/3 starch exchange	1 grissini	5	1		24
Snack	1 fruit exchange	1 medium apple	15			60
	2 fat exchange	12 nuts			10	90
			Total CHO (gram)	Total protein (gram)	Total fat (gram)
			76	90	82
			Total energy from CHO (kcal)	Total energy from protein (kcal)	Total energy from fat (kcal)	Total Energy (kcal)
			304	360	738	1402
			Percent energy from CHO	Percent energy from protein	Percent energy from fat
			0.216833	0.256776	0.526391
Meal	Exchange	1800 kcal 100 gram carbohydrate diet	CHO (gram)	Protein (gram)	Fat (gram)	Energy (kcal)
Breakfast	1 starch exchange	1 slice of bread, 30 gram	15	3		72
	1 vegetable exchange	1 tomato, 100 gram	5	2		28
	2 medium fat protein exchange	2 slices of cheese, 60 gram		14	10	146
	1 fat exchange	8 black olives			5	45
lunch	1/2 milk exchange (high fat)	1/2 cup yogurt (high fat)	6	4	4	76
	2 vegetable exchange	2 cup raw vegetable salad	10	4		56
	6 lean protein exchange	180 gram cooked meat		42	18	330
	2 fat exchange	2 teaspoon olive oil			10	90
	1 starch exchange	1 slice of bread, 30 gram	15	3		72
snack	1 medium fat protein exchange	1 slice of cheese, 30 gram		7	5	73
	2/3 starch exchange	2 grissinis	10	2		48
	2 fat exchange	8 halves walnuts			10	90
dinner	6 lean protein exchange	180 gram cooked chicken or fish		42	18	330
	2 vegetable exchange	1 cup cooked vegetable	10	4		56
	2 fat exchange	2 teaspoon olive oil			10	90
	1 starch exchange	1/2 cup macaroni	15	3		72
snack	1 fruit exchange	1 medium orange	15			60
	1½ fat exchange	9 nuts			7.5	67.5
			Total CHO (gram)	Total protein (gram)	Total fat (gram)
	Abbreviation:	CHO: carbohydrate	101	130	97.5
			Total energy from CHO (kcal)	Total energy from protein (kcal)	Total energy from fat (kcal)	Total Energy (kcal)
Reference: www.nhlbi.nih.gov/health/public/heart/obesity/lose_wt/fd_exch.htm			404	520	877.5	1801.5
			Percent energy from CHO	Percent energy from protein	Percent energy from fat
			0.224258	0.288648	0.487094
